# Supplementary material for: M2 Muscarinic Receptor Activation Impairs Mitotic Progression and Bipolar Mitotic Spindle Formation in Human Glioblastoma Cell Lines
Source: Cells. 2021 Jul 8;10(7):1727. doi: 10.3390/cells10071727 (PMC8306299; doi:10.3390/cells10071727)
Supplement: Supplementary file 1 [file cells-10-01727-s001.zip]

Archive with 1 entries (1 files):
- cells-1263452-supplementary.mp4
